# Supplementary material for: Relationship between Depression and Physical Activity Frequency in Spanish People with Low, Medium, and High Pain Levels
Source: J Pers Med. 2024 Aug 12;14(8):855. doi: 10.3390/jpm14080855 (PMC11355638; doi:10.3390/jpm14080855)
Supplement: Supplementary file 1 [file jpm-14-00855-s001.zip]

Archive with 6 entries (6 files):
- Table S1. Description of social classes based on occupational occupation.pdf
- Table S2a and S2b. Relationship between Depression variables and Physical Actity Frequency in people with Low Pain.pdf
- Table S3a and S3b. Relationship between Depression variables and Physical Actity Frequency in people with Medium Pain.pdf
- Table S4a and S4b. Relationship between Depression variables and Physical Actity Frequency in people with High Pain.pdf
- Table S5. Regression Self-Reported Depression.pdf
- Table S6. Regression PHQ-8 Status Depression.pdf
